# Supplementary material for: Hormone comparison between right and left baleen whale earplugs
Source: Conserv Physiol. 2020 Jun 24;8(1):coaa055. doi: 10.1093/conphys/coaa055 (PMC7311829; doi:10.1093/conphys/coaa055)
Supplement: suppl_data_coaa055 [file suppl_data_coaa055.zip]

Archive with 5 entries (5 files):
- Crainetal_R_L_ConsPhysSupplementary_20200515.docx
- FigS3.png
- FigS4.png
- ProgVal_Parallelism.png
- supfig_scatter.png
